# Supplementary material for: Quantifying Postural Control during Exergaming Using Multivariate Whole-Body Movement Data: A Self-Organizing Maps Approach
Source: PLoS One. 2015 Jul 31;10(7):e0134350. doi: 10.1371/journal.pone.0134350 (PMC4521917; doi:10.1371/journal.pone.0134350)
Supplement: S1 Dataset — (XLSX) [file pone.0134350.s001.xlsx]

## Sheet: Sheet1
	Total trajectory variability (TTvar) of individual young and older adults in the five different exergame tasks
				Young				Age category					Old
	subject	Neutral	Incr. Game Speed	Max Sway Freq	Leg Lifted	Max Sway Amplitude		Condition		subject	Neutral	Incr. Game Speed	Max Sway Freq	Leg Lifted	Max Sway Amplitude
	1	5.99	5.55	4.97	6.89	6.43				1	5.73	11.36	9.7	5.88	9.12
	2	8.57		8.3	7.08	4.94				2	3.69	3.7	4.63	5.71	4.11
	3	10.58	10.47	11.06	8.57	9.21				3	4.61	4.58	6.66	5.07	4.61
	4	4.98	5.36	5.37	5.01	5.03				4	7.06	8.29	12.04	6.2	8.78
	5	5.78	5.43	5.54	4.9	3.55				5	4.87		5.93	4.14	4.58
	6	3.06	3.25	3.51	3.89	3.04				6	6.84	8.84	9.22	6.15	5.23
	7	10	6.33	6.84	5.87	4.11				7	5.24	5.58	7.31	6.29	5.18
	8	4.99	3.87	3.58	4.43	3.62				8	4.69	4.31	9.78	5.89	4.62
	9	4	3.47	5.83	4.16	2.56				9	5.96	5.41	6.18	5.32	5.47
	10	5.57	4.45	6.49	5.8	4.04				10	5.08	7.06	7.09	7.51	6.9
	11	6.13	6.4	6.13	5.47	5.1				11	6.74	6.88	6.58	5.64	5.58
	12	3.75	5.22	4.15	5.63	4.28				12	5.07	4.67	5.92	5.98	3.39
	13	5.78	5.44	6.13	6.7	4.14				13	4.2	4.78	4.59	5.96	3.96
	14	5.21	5.77	5.53	7.92	5.73				14	7.92	6.72	8.13	6.29	4.97
	15	3.89	3.33	4.03	4.95	3.25				15	6.71				10.29
	16	4.18	6.72	4.26	4.52	5.23				16	4.53	4.89	4.16	5.15	4.08
	17	6.8	7.52	6.91	8.29	3.33				17	4.96	5.37	5.28	5.37	5.63
	18	3.39	3.04	3.92	7.16	3.51				18	3.2	3.9	4.15	4.45	3.8
	19	4.76	3.94	3.77	4.99	3.14				19	6.57		8.63	7.37	5.97
	20	4.45	4.43	4.39	4.95	4.15				20	6	5.22	7.5	5.94	4.82
